# Supplementary material for: p53 regulates diverse tissue-specific outcomes to endogenous DNA damage in mice
Source: Nat Commun. 2024 Mar 21;15:2518. doi: 10.1038/s41467-024-46844-1 (PMC10957910; doi:10.1038/s41467-024-46844-1)
Supplement: Supplementary file 4 — Supplementary Data 1 [file 41467_2024_46844_MOESM4_ESM.xlsx]

## Sheet: Sheet1
Gapdh
AGGTCGGTGTGAACGGATTTG
TGTAGACCATGTAGTTGAGGTCA
Cdkn1a
CCTGGTGATGTCCGACCTG
CCATGAGCGCATCGCAATC
Btg2
ATGAGCCACGGGAAGAGAAC
GCCCTACTGAAAACCTTGAGTC
Mdm2
TGTCTGTGTCTACCGAGGGTG
TCCAACGGACTTTAACAACTTCA
Gdf15
CTGGCAATGCCTGAACAACG
GGTCGGGACTTGGTTCTGAG
Bax
TGAAGACAGGGGCCTTTTTG
AATTCGCCGGAGACACTCG
Axl
TGAAGCCACCTTGAACAGTC
GCCAAATTCTCCTTCTCCCA
Ccl2
TCAGCCAGATGCAGTTAACG
CTGGTGATCCTCTTGTAGCTC
Apoe
TGTGGGCCGTGCTGTTGGTC
GCCTGCTCCCAGGGTTGGTTG
Lgals3(Mac2)
CAGGATTGTTCTAGATTTCAGGAG
TGTTGTTCTCATTGAAGCGG
Tnf
TCTTCTGTCTACTGAACTTCGG
AAGATGATCTGAGTGTGAGGG
