# Supplementary material for: p53 regulates diverse tissue-specific outcomes to endogenous DNA damage in mice
Source: Nat Commun. 2024 Mar 21;15:2518. doi: 10.1038/s41467-024-46844-1 (PMC10957910; doi:10.1038/s41467-024-46844-1)
Supplement: Supplementary file 6 — Source Data [file 41467_2024_46844_MOESM6_ESM.zip]

Archive with 28 entries (28 files):
- Source Data Figure 1.xlsx
- __MACOSX/._Source Data Figure 1.xlsx
- Source Data Supplementary Figure 9.xlsx
- __MACOSX/._Source Data Supplementary Figure 9.xlsx
- Source Data Figure 2.xlsx
- __MACOSX/._Source Data Figure 2.xlsx
- Source Data Figure 3.xlsx
- __MACOSX/._Source Data Figure 3.xlsx
- Source Data Figure 4.xlsx
- __MACOSX/._Source Data Figure 4.xlsx
- Source Data Figure 5.xlsx
- __MACOSX/._Source Data Figure 5.xlsx
- Source Data Figure 6.xlsx
- __MACOSX/._Source Data Figure 6.xlsx
- Source Data Supplementary Figure 1.xlsx
- __MACOSX/._Source Data Supplementary Figure 1.xlsx
- Source Data Supplementary Figure 2.xlsx
- __MACOSX/._Source Data Supplementary Figure 2.xlsx
- Source Data Supplementary Figure 3.xlsx
- __MACOSX/._Source Data Supplementary Figure 3.xlsx
- Source Data Supplementary Figure 4.xlsx
- __MACOSX/._Source Data Supplementary Figure 4.xlsx
- Source Data Supplementary Figure 6.xlsx
- __MACOSX/._Source Data Supplementary Figure 6.xlsx
- Source Data Supplementary Figure 7.xlsx
- __MACOSX/._Source Data Supplementary Figure 7.xlsx
- Source Data Supplementary Figure 8.xlsx
- __MACOSX/._Source Data Supplementary Figure 8.xlsx
