# Supplementary material for: p53 regulates diverse tissue-specific outcomes to endogenous DNA damage in mice
Source: Nat Commun. 2024 Mar 21;15:2518. doi: 10.1038/s41467-024-46844-1 (PMC10957910; doi:10.1038/s41467-024-46844-1)
Supplement: Supplementary file 6 — Source Data [file 41467_2024_46844_MOESM6_ESM.zip › Source Data Figure 1.xlsx]

## Sheet: a
Liver			Kidney			Bone marrow
Wildtype	Ercc1-/-		Wildtype	Ercc1-/-		Wildtype	Ercc1-/-
0	5.26316		0.135501	0.287081		0.141044	6.26478
0.25974	17.8218		0	1.26751		0.143472	0.472813
0.414938	1.95122		0	1.05263		0	6.26478
0	6.69856		0.102881	0.606061		0
1.88679			0.290065			0.113636
0			0.186916

## Sheet: b
liver			kidney			bone marrow
Wildtype	Ercc1-/-		Wildtype	Ercc1-/-		Wildtype	Ercc1-/-
0	5.625		0.201613	0.401606		0	0.965018
0	9.09091		0	0.862069		0.091659	1.10701
0	20.3704		0	0.988701		0.528541	1.11235
0	12.3457		0	1.25628

## Sheet: c
Liver			Kidney			Bone Marrow
Wildtype	Ercc1		Wildtype	Ercc1		Wildtype	Ercc1
0.0268904	0.0304237		0.00775795	1.06779		0.31454	0.758747
0	0.0186567		0.00759994	0.116406		0.363471	0.885204
0	0.0298864		0.00387898	0.0363504		0.258155	0.707182
0.0265604	0		0	1.00781		0.465697	1.10497
0	0.0746269		0.00652699	0.975464		0.215635
