# Supplementary material for: p53 regulates diverse tissue-specific outcomes to endogenous DNA damage in mice
Source: Nat Commun. 2024 Mar 21;15:2518. doi: 10.1038/s41467-024-46844-1 (PMC10957910; doi:10.1038/s41467-024-46844-1)
Supplement: Supplementary file 6 — Source Data [file 41467_2024_46844_MOESM6_ESM.zip › Source Data Supplementary Figure 9.xlsx]

## Sheet: b
gamma-H2ax
Wildtype	Cisplatin
0	2.35602
0.25974	3.26633
0.414938	3.6036
0
1.88679
0
p-p53
Wildtype	Cisplatin
0	1.3089
0	5.27638
0.414938	2.7027
0
0
0
0

## Sheet: d
Wildtype	Wildtype + Cisplatin	Trp53-/-	Trp53-/- + Cisplatin
43.763	209.777	181.569	2251.57
188.659	102.959	311.042	2457.86
67.578	141.686	966.132	3400.23
127.226		924.727	1509.14
61.4189		895.3
71.1783
292.18
27.8727
20.1245
