# Supplementary material for: p53 regulates diverse tissue-specific outcomes to endogenous DNA damage in mice
Source: Nat Commun. 2024 Mar 21;15:2518. doi: 10.1038/s41467-024-46844-1 (PMC10957910; doi:10.1038/s41467-024-46844-1)
Supplement: Supplementary file 6 — Source Data [file 41467_2024_46844_MOESM6_ESM.zip › Source Data Figure 2.xlsx]

## Sheet: c
Wildtype	Trp53-/-	Ercc1-/-	Ercc1-/- Trp53-/-
10.73	12.2	5.34	5.06
12.54	11.22	5	4.19
11.88	8.13	5.12	5.11
11.85	12.36	5.14	6.29
12.22	13.74	6.86	5.11
15.02	13.79	7.6	5.04
11.65	11.05	6.96	6.41
11.04	10.49	6.48	5.34
9.53	11.41	5.83	3.43
10.88	12.33	6.09	4.54
11.58	12.26	6.29
11.44	12.98	8.12
10.66	9.57	6.96
11.63	5.39	6.55
8.97	11.33
7.33	12.16
	13.04
	9.55
	10.67
	12.3
	12.14
	8.41

## Sheet: d
Wildtype	p53-/-	Ercc1-/-	Ercc1-/- p53-/-
0.042	0.022	2.391	1.037
0.054	0.039	0.944	0.285
0.037	0.051	0.26	0.329
0.038		0.742	0.157
0.033		0.543	0.277
0.038		0.85
		2.337
		3.76
		0.355
		1.425
		0.666

## Sheet: e
	Age (Days)	Wildtype	Trp53-/-	Ercc1-/-	Ercc1-/- Trp53-/-
ERCC1-/- p53-/- _01	18				1
p53_01	19		0
ERCC1-/- p53-/- _02	19				1
E1_02	20			1
p53_02	21		1
ERCC1-/- p53-/- _03	21				1
E1_03	22			1
ERCC1-/- p53-/- _13	26				1
E1_04	29			1
ERCC1-/- p53-/- _04	37				0
E1_05	38			0
p53_03	40		1
p53_04	40		1
p53_05	40		0
E1_06	40			0
E1_07	40			0
ERCC1-/- p53-/- _05	40				0
ERCC1-/- p53-/- _06	41				1
WT01	44	0
ERCC1-/- p53-/- _07	44				0
p53_06	46		0
p53_07	46		1
ERCC1-/- p53-/- _08	46				0
WT02	48	0
p53_08	48		0
p53_09	48		0
p53_10	52		1
p53_11	53		0
p53_12	53		0
ERCC1-/- p53-/- _09	55				1
WT03	56	0
E1_08	56			0
p53_13	57		0
E1_09	57			0
WT04	58	0
p53_14	59		0
E1_10	59			1
WT05	61	0
WT06	61	0
E1_11	61			1
E1_12	61			1
ERCC1-/- p53-/- _10	61				1
ERCC1-/- p53-/- _11	61				0
E1_13	62			1
WT07	63	0
p53_15	63		0
E1_14	63			0
E1_15	63			0
E1_16	63			1
ERCC1-/- p53-/- _12	63				1
E1_17	64			1
p53_16	65		0
E1_18	65			1
E1_19	66			1
p53_17	69		0
WT08	70	0
WT09	70	0
p53_18	70		0
p53_19	70		0
E1_20	70			1
WT10	71	0
WT11	71	0
p53_20	77		0
p53_21	77		0
p53_22	81		0
p53_23	81		0
WT12	84	0
WT13	87	0
WT14	93	0
p53_24	96		1
p53_25	106		1
p53_26	117		1
p53_27	135		1
p53_28	161		1
p53_29	174		0
WT15	195	0
p53_31	208		1
WT16	228	0
WT17	229	0
p53_30	252		0
WT18	256	0

## Sheet: f
Liver
Wildtype	Trp53-/-	Ercc1-/-	Ercc1-/- Trp53-/-
0.0268904	0.0272688	0.0304237	0.0478698
0	0	0.0186567	0
0	0.0735294	0.0298864	0
0.0265604		0.0746269	0.102669
0		0
Kidney
Wildtype	Trp53-/-	Ercc1-/-	Ercc1-/- Trp53-/-
0.00775795	0.00801089	1.06779	0.245609
0.00759994	0.00961307	0.116406	0.513546
0.00387898	0.0132266	0.0363504	0.0632629
0.00652699		1.00781	0.730404
		0.975464
Bone Marrow
Wildtype	Trp53-/-	Ercc1-/-	Ercc1-/- Trp53-/-
0.31454	0.370165	0.758747	0.493595
0.363471	0.254738	0.885204	0.266851
0.258155	0.225709	0.707182	0.459267
0.465697		1.10497
Cerebral cortex
Wildtype	Trp53-/-	Ercc1-/-	Ercc1-/- Trp53-/-
0.215983	0.091491	0.788955	0.550206
0.166389	0.130378	0.321543	0.352941
0.10352	0.182648	0.451977	0.552486
0.1826		0.311042
