# Supplementary material for: p53 regulates diverse tissue-specific outcomes to endogenous DNA damage in mice
Source: Nat Commun. 2024 Mar 21;15:2518. doi: 10.1038/s41467-024-46844-1 (PMC10957910; doi:10.1038/s41467-024-46844-1)
Supplement: Supplementary file 6 — Source Data [file 41467_2024_46844_MOESM6_ESM.zip › Source Data Figure 3.xlsx]

## Sheet: a
Bax
Wildtype	p53-/-	Ercc1-/-	p53-/-Ercc1-/-
102.78	141.22	241.15	345.78
116.65	78	454.89	430.86
110.95	158.42	230.99	274.24
129.09		349.33	137.96
			270.55
fas
Wildtype	p53-/-	Ercc1-/-	p53-/-Ercc1-/-
54.59	63.72	423.09	429.67
55.85	65.08	494.42	529.63
205.6	74.04	617.58	685.98
159.52			472.13
100.21			558.32
p21
Wildtype	p53-/-	Ercc1-/-	p53-/-Ercc1-/-
75.34	22.69	3266.45	827.69
79.85	203.65	6668.53	146.13
56.69	112.04	3068.73	3444.94
293.23		2760.48	2789.1
			578.03
btg2
Wildtype	p53-/-	Ercc1-/-	p53-/-Ercc1-/-
108.18	53.38	3102.89	1212.98
83.52	178.65	2421.03	999.6
116.31	183.84	1011.15	891.88
95.16			6002.44
			1022.98

## Sheet: c
Wildtype	p53-/-	Ercc1-/-	Ercc1-/- p53-/-
0	0	3	5
0	0	1	3
1	0	3	4
0	0	2	4
0		3	5
0		2
0		2
0

## Sheet: d
Wildtype	p53-/-	Ercc1-/-	Ercc1-/- p53-/-
6		18
10		15
17		14
8		7
		9
6	5	20	10
5	9	7	11
3		13
7	7		21
8			16
7	10	28	10
	10
	6
	9
	20
2	2	9	2
3	9	14	16
	9	2
	2
	2
	2
11	9	8	29
9		36
		28
		20

## Sheet: e
Wildtype	p53-/-	Ercc1-/-	Ercc1-/- p53-/-
8		13.3
9.8		11.4
19.2		8.5
8.2		5.1
		21
9.7	8.9	28.3	27.9
7.1	10.8	10.3	12.8
7.8		12.2
5.1	7.8	25.2	42
7.1		14.1	17.8
11.7	10.1	28	11.3
	8.6
	10.3
	4.4
	9.1
6.8	9.7	6.6	10.8
9.8	13.3	11.4	16.2
	6.1	8.2
	6.6
	7.9
	11
11.4	8.8	6.8	86.4
8.3		33.2
		23.8
		20.8

## Sheet: f
Wildtype	Trp53-/-	Ercc1-/-	Ercc1-/- Trp53-/-
272.987	0	1712.29	239.648
37.1056	0	592.309	1155.55
54.0261	0	180.757	1291.45
35.8813		362.612

## Sheet: g
Wildtype	Trp53-/-	Ercc1-/-	Ercc1-/- Trp53-/-
56.8312	73.9434	211.188	271.656
36.6689	37.9559	284.594	274.051
195.2	86.783	257.961	633.024
111.3		402.939
