# Supplementary material for: p53 regulates diverse tissue-specific outcomes to endogenous DNA damage in mice
Source: Nat Commun. 2024 Mar 21;15:2518. doi: 10.1038/s41467-024-46844-1 (PMC10957910; doi:10.1038/s41467-024-46844-1)
Supplement: Supplementary file 6 — Source Data [file 41467_2024_46844_MOESM6_ESM.zip › Source Data Figure 4.xlsx]

## Sheet: b
Wildtype	Trp53-/-	Ercc1-/-	Ercc1-/- Trp53-/-
101	135.4	13.2	14
99	148.2	11	15.6
90.3	92	12.7	8.7
98.9	96	9.8	7.7
90.5	102.5	9.4
86	108.2	9
84.3	95	11
87.7	92.3	10.8
		11.2
		15.2
		17.1
		14.8
		18.3

## Sheet: c
Wildtype	Trp53-/-	Ercc1-/-	Ercc1-/- Trp53-/-
8.8	3.5	2.3	1.6
3.6	4.8	1.8	1.9
4	7.1	2.6	2.6
3.6	8.2	3.9	2.3
2.2	4.6	2.3	2.7
5.4	15.8	5.6
2.5	7.1
5.1	10.1
7.3
8.5
6.4
9.8
10.3
8.1
9.8

## Sheet: d
Wildtype	Ercc1-/-	p53-/-	Ercc1-/- p53-/-
0	67.7419	3.27869	45.8333
0	88.8889	0	41.4634
0	39.1304	0	45
0	54.0541	2	66
0	50	0
	45	0
		1

## Sheet: e
Wildtype	Ercc1-/-	p53-/-	Ercc1-/- p53-/-
40	1	27	8
31	0	50	1
28	15	38	5
52	1	42	3
	0	46
		39
		43

## Sheet: f
Wildtype	p53-/-	Ercc1-/-	Ercc1-/- p53-/-
125.223	75.3769	11.5902	11.6713
126.844	42.3894	10.2934	10.7797
158.859	116.875	7.13244	11.5092
126.114	95.8016	4.70092	20.9921
73.5938	79.9157	5.75458
89.3176	74.4853	18.9658
41.0115	112.903	4.53882
67.6771	150.916	11.6713
87.4534		0.567353
73.1075		3.97147
45.6314
38.3368
98.5573
108.283
203.112
140.541
82.9956
104.312
86.0755
122.953
