# Supplementary material for: p53 regulates diverse tissue-specific outcomes to endogenous DNA damage in mice
Source: Nat Commun. 2024 Mar 21;15:2518. doi: 10.1038/s41467-024-46844-1 (PMC10957910; doi:10.1038/s41467-024-46844-1)
Supplement: Supplementary file 6 — Source Data [file 41467_2024_46844_MOESM6_ESM.zip › Source Data Figure 5.xlsx]

## Sheet: a
p21
Wildtype	p53-/-	Ercc1-/-	p53-/-Ercc1-/-
170.714	0.000450843	457.753	4.70501
41.8145	1527.03	83.5701	217.302
122.013	88.7744	1502.7	524.641
65.4579		224.049
14.5759		1314.03
122.34		205.475
560.788		156.523
btg2
63.4191	157.159	53.5368	403.292
157.681	647.641	824.724	575.713
73.501	26.0392	125.836	122.359
201.75		1083.08
10.805		592.24
142.341		207.142
71.6035		317.884
bax
Wildtype	p53-/-	Ercc1-/-	p53-/-Ercc1-/-
112.539	335.363	349.84	215.13
88.8577	34.769	922.6	138.1
99.7	97.5288	968.5	123.098
98.87		375.85
101.13		289.45
101.3		884.1
99.1		298.75
315.59		235.15
fas
Wildtype	p53-/-	Ercc1-/-	p53-/-Ercc1-/-
0.07	1.9	100	0.15
0	49.56	76.49	0.06
1.03	1.6	100	0
1.09	0	130.73	0

## Sheet: c
Wildtype	Trp53-/-	Ercc1-/-	Ercc1-/- Trp53-/-
88.3733	162.032	64.9684	142.403
117.696	142.637	75.8513	195.053
103.676	60.1374	58.8927	60.1374
148.657	71.3395	49.0306	132.656
85.4895	76.6457	45.9285	96.102
60.727	107.304	36.3772
128.529		30.8941
74.877		41.0349
91.9749

## Sheet: d
Wildtype	Trp53-/-	Ercc1-/-	Ercc1-/- Trp53-/-
121.051	159.334	7.66619	40.5785
108.382	137.189	14.9547	75.2392
102.531	115.433	16.8757	50.9376
122.244	142.969	9.90112	35.6273
145.166	72.0502	28.7478
92.9485	73.2339
55.969
102.791
55.969
92.9485
