# Supplementary material for: p53 regulates diverse tissue-specific outcomes to endogenous DNA damage in mice
Source: Nat Commun. 2024 Mar 21;15:2518. doi: 10.1038/s41467-024-46844-1 (PMC10957910; doi:10.1038/s41467-024-46844-1)
Supplement: Supplementary file 6 — Source Data [file 41467_2024_46844_MOESM6_ESM.zip › Source Data Figure 6.xlsx]

## Sheet: b
			Wildtype	Trp53-/-	Ercc1-/-	Ercc1-/- Trp53-/-
			49.8819	155.376	366.451	12257.1
			196.335	156.383	518.111	7671.44
			102.126	103.413	374.605	6425.87
			51.6566		4527	6293.04
					91.7925
					3786.04

## Sheet: d
Wildtype	p53-/-	Ercc1-/-	p53-/-Ercc1-/-
0	0	2.5	4
0	0	4	2.5
0	0	3.5	1.5
0	0.333333	5	2
0.333333	0.333333	4	6
0	0	13	11
0	0	10.5	9.5
0.333333	2	6	5.5
	1	7.5	3.5
	0.333333	3.5	2
		5	4.5
			7.5
		4.5	5
		4	2.5
		3
		2.5

## Sheet: f
Wildtype	Trp53-/-	Ercc1-/-	Ercc1-/- Trp53-/-
181.993	146.491	665.84	1488.4
0	258.566	1111.85	1585
181.28	93.8226	914.931	526.484
36.7269	32.2766	92.1163	2082.61
		63.36	1488.4

## Sheet: h
Wild	Trp53-/-	Ercc1-/-	Ercc1-/-Trp53-/-
0	0	1.05226	0
0	0	0.611155	0
0.0406007	0	3.11236	0.0657665
0		1.41471	0

## Sheet: i
Wildtype		Ercc1-/-	Ercc1-/- Trp53-/-
42.7518			103.821
182.105		541.24
107.755			237
		387.15	210
41.4214			61
180.32		236.73
45.6455
4.39041
195.61		3441
100		2789
37.36
162.64

## Sheet: j
Wildtype		Ercc1-/-	Ercc1-/- Trp53-/-
0		550.54	1265.23
168.26		331.71	379.5
6.46		50.33	7070.42
247.75		221.4	5377.25
77.53		808.29	468.76
			2173.13
89.23		387.48
43.12		250.34
177.78		242.98
89.87

## Sheet: l
	Wildtype								Ercc1-/-								Ercc1-/- Trp53-/-
2									764.316		92.1163	63.36	0				1285.44	1914.64	2082.61	1488.4
8									665.84	1111.85	914.931		0	549.12	0		0	249.234	556.061	526.484	200.565

## Sheet: m
	Ercc1-/-								Ercc1-/- Trp53-/-
2	242.98	440.43							1012.18	303.6
8	265.37	40.27	177.12	646.64	387.48	250.34			5656.33	4301.8	375	1738.51
