# Supplementary material for: p53 regulates diverse tissue-specific outcomes to endogenous DNA damage in mice
Source: Nat Commun. 2024 Mar 21;15:2518. doi: 10.1038/s41467-024-46844-1 (PMC10957910; doi:10.1038/s41467-024-46844-1)
Supplement: Supplementary file 6 — Source Data [file 41467_2024_46844_MOESM6_ESM.zip › Source Data Supplementary Figure 1.xlsx]

## Sheet: b
Days	Wildtype																									Ercc1-/-
21	97.5519	100.106	94.8377	94.5982	119.904	93.0016			101.149	110.353	109.879	99.3463	90.427	103.237	111.302	69.5519	104.755									116.487	129.052	92.0346	80.4878	90.6761	84.9027	86.9404	103.921	118.185	87.28	110.034		108.123		156.724		77.6298	81.0919	83.755	92.6764
22
23
24	117.749	109.846	103.619	103.938	160.378	125.891		146.41	109.12	131.133	117.09	115.952	99.2514	103.616	113.2	77.5224	118.893									134.826		105.449	94.5817	98.8268		145.863	122.6	139.241	131.599	137.712		131.824	108.655		64.4474	101.997	93.0759	105.459	104.394
25
26
27	157.105	123.097	180.575	136.349	136.988	187.28		151.629	133.695	162.256	132.462	147.928	110.353	132.462	117.849	95.0764	127.243									156.221	163.523	131.769	130.92	120.732	123.618	129.222	157.07	163.523	154.183	168.617		156.325			112.383	121.704		116.112	112.383
28
29
30	153.592	205.242	151.437	158.143					141.856	174.402	150.395	157.512	124.017	133.031	144.987	121.36	158.271									147.901	188.144	131.26	131.599	144.165	148.24	153.334	185.088		197.314	190.692			131.025		108.256		121.704		137.949
31
32
33	174.268	210.75	173.789	175.067	204.923	186.562		168.234		166.052	166.052	175.92	120.316	148.972	159.315	134.454	170.037									177.447	217.181	172.183	179.824	151.976		197.654	209.37	175.069	217.86	200.031		172.836	143.009		120.905	143.276	138.881		147.67
34
35
36	184.247	225.758	175.945	187.201	211.948	195.263		173.927	154.191	181.993	177.343	171.365	130.849	153.337	168.614	142.425	185.598									188.824	225.672	189.503	184.239	176.768	176.428	198.842	211.578	186.446	218.879	214.974		182.29	153.795		135.819	156.192	155.792	147.936	153.662
37
38
39		228.712	192.629	201.809	218.574	202.528		180.759	162.066	181.898	181.708	195.751	151.439	164.723	187.211	154.855	190.627										231.445	193.748	202.408	181.013		213.785		198.672	229.407	228.049		188.016		133.156	171.904	166.312	153.529	160.586	163.116
40
41
42		234.141	189.276	202.288	226.956	205.242		179.526	176.774	180.569	189.014	169.468	151.724	160.169	185.124	156.468	201.634									206.314	238.747	208.012	212.596	174.9	207.163	218.879	218.879	206.314		233.143		185.486				159.521	163.515	169.774	172.17
43
44
45		240.607	196.621		235.657	210.99		187.117	174.307	188.73	196.226	175.161	148.498	165.577		154.096												217.181	218.37	177.277			229.407	204.276		241.124		184.687			141.411	160.719	155.792	166.977	173.103
46
47
48	250.585	242.044	196.78		239.489	215		184.27	186.832	190.532	197.744	184.46	158.271	175.256	188.35	155.899	190.058										234.501	218.709	220.577	192.05	182.201	224.822	226.86	213.785	220.068	234.162		186.152			133.555	156.458		161.784	165.513
49
50
51		248.27	204.604						179.62	202.203	196.321	192.145	159.22		208.846												241.124	216.332	217.351	182.201	210.559	221.257	226.181	224.992	214.295	242.652		166.578	157.124	172.57	138.615	170.972	157.656	172.17	170.972
52						218.254
53
54		255.455	205.003			227.275		195.372		196.795	199.357	196.795	163.015	188.065	205.24	176.015											241.124	220.238	227.879	168.447		219.559	233.822	214.634		223.294		177.63	177.23	156.458	134.754	160.453	162.317	154.194	166.711
55
56						228.952
57		258.888	208.116	210.431				196.7	180.949	211.218	212.072	191.576	165.862	201.539	190.817	227.633											0	217.011	223.634	184.069	174.051	211.578	216.672			232.124		150.067	126.498	146.338	154.461	151.664	143.808	159.121	169.907
58
59
60	260.245	257.93			244.199	240.287		196.795	184.839	201.634	217.765	188.54		203.152	209.794												0	214.634	222.445	156.221	210.898	165.9	210.389	197.993				123.302	137.284	145.539	127.83	137.15	148.336	135.686	141.145
61
62
63		265.035	214.423			243.64		198.977				196.131																				178.466	192.899	194.937				119.174	130.493	139.814	109.72		168.442	149.134	131.158
64
65
66		262.4	210.271			233.342		193.664		188.35	192.62	189.868	181.139
67
68
69	266.152	266.152	216.738		235.657	235.897					211.597	202.868	206.284	234.844
70
71
72		269.824	215.301			239.968									236.552
73
74
75		272.698	217.296		245.716	241.485								210.648	234.465
76
77
78		216.338	219.053		240									222.13	232.093
79
80
81		273.018	226.477		242.283	242.363								212.546	238.071
82
83
84														219.283	252.873
85
86
87														218.334	248.603

## Sheet: c
	Age (Days)	Wildtype		Ercc1-/-
WILDTYPE
GCEE20.1e	44	0
GCEE19.4i	48	0
GCEE12.1a	56	0
GCEE17.2e	58	0
GCEE1.1f	61	0
GCEE2.6d	61	0
GCEE3.1c	63	0
GCEE2.2d	70	0
GCEE6.1h	70	0
GCEE17.3g	71	0
GCEE17.3f	71	0
GCEE13.2f	84	0
GCEE18.1d	87	0
GCEE4.3e	93	0
GCEE4.3d	195	0
GCEE2.3b	228	0
GCEE6.3i	229	0
GCEE5.3e	256	0
GCDD1.3E	56	1
Ercc1(Hom) GCDD
GCDD5.1c	21			0
GCDD5.1a	21			0
GCDD1.5j	53			0
GCDD1.5d	41			1
GCDD1.5b	53			0
GCDD2.4k	20			0
GCDD2.4j	20			0
GCDD2.4i	20			0
GCDD2.4g	20			0
GCDD2.4f	20			0
GCDD2.4e	20			0
GCDD2.4d	20			0
GCDD2.4c	20			0
GCDD2.3a	25			1
GCDD1.3i	57			0
GCDD1.2h	55			0
GCDD1.2f	55			1
GCDD2.2d	56			1
GCDD2.2c	56			1
GCDD2.2b	56			0
GCDD2.1b	20			1
GCDD2.1a	20			1
GCDD1.1a	45			1
GCEE9.3e	65			1
GCEE8.2d	66			1
GCEE10.3b	70			1

## Sheet: d
AST
Wildtype		Ercc1-/-
52		96
94		85
65		100
191		329
85		51
36		131
126		87
86		756
		127
		206
		231
		189
ALT
Wildtype		Ercc1-/-
31		47
24		54
44		63
93		94
31		6
30		24
39		51
22		69
35		172
30		102
197		315
50		262
88		103
30		147
		139
		274

## Sheet: e
Urea
Wildtype		Ercc1-/-
8		13.3
9.8		11.4
9.7		8.5
7.1		5.1
7.8		21
		28.3
		10.3
		12.2
		25.2
		14.1
		28
Albumin
Wildtype		Ercc1-/-
29		10
34		10
19		15
17		11
19		15
38		10
30		4
23		11
34		11
27		22
24		11
31		9
29		22

## Sheet: g
Wildtype	Ercc1-/-
107.942	7.20606
96.6447	14.0571
91.427	15.8628
129.445	9.30685
82.8825	27.0224
91.6588
