# Supplementary material for: p53 regulates diverse tissue-specific outcomes to endogenous DNA damage in mice
Source: Nat Commun. 2024 Mar 21;15:2518. doi: 10.1038/s41467-024-46844-1 (PMC10957910; doi:10.1038/s41467-024-46844-1)
Supplement: Supplementary file 6 — Source Data [file 41467_2024_46844_MOESM6_ESM.zip › Source Data Supplementary Figure 2.xlsx]

## Sheet: a
Liver			Kidney			Bone marrow
Wildtype	Ercc1-/-		Wildtype	Ercc1-/-		Wildtype	Ercc1-/-
0	0		4	18		0	2
0	0		3	12		0	2
2	2		2	8		2	0
1	0		2	8		0	0
0	0		2	7		0	0
2	2		2	6		0	2
1	0		2	5		3	2
0	0		2	5		0	4
0	0		2	4		0	2
0	2		2	4		3	1
3	4		2	4		0	0
0	0		2	4		1	0
1	2		2	4		0	1
0	0		2	4		0	0
0	0		2	4		0	0
2	0		2	4		0	5
1	3		2	3		0	3
1	0		2	3		0	0
1	0		2	3		2	0
1	0		2	3		0	0
1	0		2	3		0	0
0	3		2	3		0	0
0	0		2	3		4	0
0	0		2	3		0	1
2	0		2	3		0	1
0	0		2	3		0	0
0	2		1	2		1	1
0	0		1	2		0	0
1	1		1	2		0	0
2	0		1	2		0	5
2	0		1	2		0	0
0	0		1	2		1	4
1	0		1	2		0	1
0	2		1	2		0	1
0	0		1	2		0	1
2	1		1	2		1	0
3	1		1	2		0	5
0	1		1	2		0	1
1	5		1	2		0	1
1	1		1	2		0	2
1	0		1	2		0	2
0	5		1	2		1	10
0	0		1	2		0	5
1	0		1	1		3	0
1	0		1	1		1	3
1	2		1	1		3	4
1	2		1	1		0	1
0	0		1	1		0	4
0	0		1	1		1	12
0	1		1	1		4	8
1	1		1	1		1	6
0	1		1	1		0	3
2	1		1	1		2	1
0	1		1	1		1	1
0	1		1	1		1	11
0	3		1	1		0	0
0	3		1	1		1	4
0			1	1		1	0
0	0		1	1		0	3
0	3		1	1		1	0
0			1	1		0	1
0	1		1	1		1	1
0	9		1	1		0	0
0	0		1	1		0	2
0	0		1	1		1	2
0	4		1	1		0	0
0	2		1	1		1	1
0	0		1	1		0	1
0	0		1	1		1	3
0	0		1	1		0	7
0	0		1	1		1	0
0	0		1	1		0	2
0	0		1	1		2	2
0	0		1	1		1	0
0	0		1	1		0	21
0	0		1	1		0	0
0	1		1	1		0	0
0	0		1	1		0	0
0	0		1	1		2	1
0	0		1	1		0	7
0	0		1	1		0	2
0	0		1	1		0	3
0	2		1	1		0	8
0	0		1	1		3	3
0	0		1	1		0	9
0	0		1	1		0	1
0	3		1	1		1	1
0	1		1	1		0	3
0	1		1	1		0	0
0	4		1	1		0	6
0	13		1	1		1	1
0	1		1	1		0	0
0	1		1	1		0	0
0	2		1	1		1	1
0	0		1	1		1	2
0	0		1	1		0	1
0	0		1	1		0	3
0	0		1	1		0	1
0	0		1	1		0	2
0	0		1	1		0	2
0	0		1	1		0	7
0	0		1	1		1	3
0	0		1	1		0	1
0	1		1	1		0	0
0	0		1	1		0	1
0	1		1	1		1	5
0	0		1	1		1	8
0	3		1	1		2	0
2	2		1	1		0	1
0	0		1	1		0	2
0	0		1	1		3	2
0	1		1	1		2	1
0	0		1	1		0	2
0	1		1	1		0	6
0	1		1	1		0	6
0	0		1	1		0	3
0	0		1	1		0	9
1	0		1	1		1	7
0	1		1	1		0	2
0	0		0	1		0	1
1	0		0	1		0	9
1	0		0	1		2	1
0	0		0	1		0	4
0	0		0	1		3	7
1	0		0	1		0	4
0	0		0	1		2	2
0	0		0	1		0	4
0	0		0	1		0	6
1	1		0	1		3	0
0	5		0	1		0	0
0	0		0	0		0	2
0	5		0	0		1	4
0	2		0	0		1	1
0	1		0	0		0	1
2	0		0	0		0	1
0	0		0	0		0	3
1	0		0	0		0	3
0	1		0	0		1	1
0	0		0	0		0	5
0	1		0	0		0	1
0	0		0	0		0	0
0	0		0	0		1	21
0	0		0	0		1	0
1	0		0	0		1	3
0	0		0	0		0	1
0	0		0	0		0	4
0	0		0	0		0	0
0	1		0	0		1	3
0	0		0	0		1	1
0	0		0	0		0	20
0	1		0	0		0	1
0	0		0	0		1	0
0	0		0	0		0	2
1	0		0	0		1	2
0	1		0	0		1	1
0	1		0	0		0	3
0	0		0	0		0	5
0	0		0	0		0	5
1	1		0	0		0	1
0	0		0	0		0	3
0	1		0	0		0	2
0	0		0	0		0	0
0	2		0	0		0	1
0	0		0	0		0	6
0	1		0	0		0	8
0	0		0	0		0	14
0	0		0	0		0	3
0	0		0	0		0	0
0	0		0	0		0	7
0	0		0	0		0	4
1	0		0	0		0	9
0	0		0	0		0	8
1	0		0	0		0	2
1	0		0	0		0	1
0	0		0	0		0	4
0	0		0	0		0	5
0	0		0	0		0	7
0	1		0	0		0	2
0	0		0	0		0	1
0	0		0	0		4	1
1	0		0	0		0	5
0	0		0	0		0	8
0	0		0	0		0	10
0	0		0	0		0	0
0	0		0	0		0	1
0	0		0	0		0	1
0	0		0	0		0	1
0	0		0	0		1	4
0	0		0	0		1	2
0	0		0	0		0	11
0	0		0	0		0	2
0	1		0	0		0	2
0	1		0	0		0	0
0	0		0	0		0	10
0	0		0	0		0	3
0	3		0	0		0	1
0	2		0	0		3	0
0	1		0	0		0	1
1	0		0	0		1	1
1	0		0	0		0	1
0	0		0	0		0	3
0	0		0	0		0	1
0	1		0	0		0	0
0	0		0	0		0	0
1	0		0	0		3	0
0	1		0	0		0	0
0	0		0	0		0	1
0	0		0	0		0	2
0	2		0	0		0	2
1	0		0	0		0	0
0	0		0	0		0	1
1	0		0	0		1	0
0	0		0	0		0	2
0	2		0	0		0	1
1	0		0	0		0	0
0	1		0	0		0	0
0	1		0	0		0	2
0	0		0	0		0	2
0	0		0	0		0	3
0	2		0	0		0	10
0	1		0	0		2	1
0			0	0		0	3
0	0		0	0		0	1
0	0		0	0		0	0
0	0		0	0		0	1
0	0		0	0		0	1
0	0		0	0		1	0
0			0	0		0	13
0	0		0	0		2	3
0	1		0	0		0	2
0	1		0	0		0	0
0	0		0	0		0	0
0	0		0	0		0	0
0	0		0	0		0	2
0	0		0	0		0	0
0	0		0	0		0	1
0	0		0	0		0	1
0	0		0	0		1	0
0	2		0	0		1	4
0	0		0	0		0	4
0	1		0	0		0	2
0	0		0	0		0	2
0	0		0	0		0	0
0	1		0	0		0	5
0	0		0	0		0	4
0	1		0	0		0	4
0	1		0	0		0	2
0	5		0	0		0	2
0	1		0	0		0	5
0	0		0	0		0	3
0	0		0	0		0	1
0	0		0	0		0	1
0	0		0	0		0	1
1	0		0	0		0	0
1	3		0	0		0	0
0	0		0	0		0	3
0	1		0	0		0	6
0	0		0	0		0	1
0	0		0	0		2	2
0	0		0	0		0	8
0	0		0	0		0	7
0	3		0	0		1	3
0	1		0	0		0	2
1	1		0	0		0	11
0	0		0	0		0	1
1	0		0	0		0	2
0	1		0	0		4	3
0	0		0	0		0	1
0	0		0	0		1	1
0	0		0	0		0	3
0	0		0	0		0	3
0	0		0	0		0	4
0	0		0	0		2	3
0	2		0	0		0	8
0	0		0	0		0	0
0	3		0	0		0	11
0	0		0	0		0	3
0	1		0	0		0	3
1	1		0	0		0	0
0	0		0	0		0	17
0	0		0	0		0	12
0	3		0	0		0	3
0	0		0	0		0	3
1	0		0	0		0	7
0	0		0	0		0	4
0	0		0	0		0	0
0	2		0	0		1	13
1	0		0	0		1	11
1	0		0	0		0	1
1	0		0	0		2	1
0	1		0	0		0	0
0	0		0	0		0	2
0	1		0	0		0	3
0	0		0	0		0	0
0	1		0	0		0	0
0	0		0	0		0	10
0	0		0	0		0	2
0	0		0	0		1	9
	2		0	0		0	3
1	1		0	0		0	1
0	2		0	0
0	2		0	0
0	2		0	0
0	0		0	0
0	0		0	0
0	0		0	0
0	2		0	0
0	1		0	0
0	0		0	0
0	0		0	0
1	0		0	0
1	1		0	0
0	2		0	0
0	1		0	0
0	0		0	0
0	1		0	0
2	0		0	0
1	0		0	0
0	1		0	0
0	0		0	0
0	0		0	0
1	1		0	0
0	1		0	0
0	0		0	0
2	0		0	0
0	0		0	0
0	2		0	0
			0	0
			0	0
			0	0
			0	0
			0	0
			0	0
			0	0
			0	0
			0	0
			0	0
			0	0
			0	0
			0	0
			0	0
			0	0
			0	0
			0	0
			0	0
			0	0
			0	0
			0	0
			0	0
			0	0
			0	0
			0	0
			0	0
			0	0
			0	0
			0	0
			0	0
			0	0
			0	0
			0	0
			0	0
			0	0
			0	0
			0	0
			0	0
			0	0
			0	0
			0	0
			0	0
			0	0
			0	0
			0	0
			0	0
			0	0
			0	0
			0	0
			0	0
			0	0
			0	0
			0	0
			0	0
			0	0
			0	0
			0	0
			0	0
			0	0
			0	0
			0	0
			0	0
			0	0
			0	0
			0	0
			0	0
			0	0
			0	0
			0	0
			0	0
			0	0
			0	0
			0	0
			0	0
			0	0
			0	0
			0	0
			0	0
			0	0
			0	0
			0	0
			0	0
			0	0
			0	0
			0	0
			0	0
			0	0
			0	0
			0	0
			0	0
			0	0
			0	0
			0	0
			0	0
			0	0
			0	0
			0	0
			0	0
			0	0
			0	0
			0	0
			0	0
			0	0
			0	0
			0	0
			0	0
			0	0
			0	0
			0	0
			0	0
			0	0
			0	0
			0	0
			0	0
			0	0
			0	0
			0	0
			0	0
			0	0
			0	0
			0	0
			0	0
			0	0
			0	0
			0	0
			0	0
			0	0
			0	0
			0	0
			0	0
			0	0
			0	0
			0	0
			0	0
			0	0
			0	0
			0	0
			0	0
			0	0
			0	0
			0	0
			0	0
			0	0
			0	0
			0	0
			0	0
			0	0
			0	0
			0	0
			0	0
			0	0
			0	0
			0	0
			0	0
			0	0
			0	0
			0	0
			0	0
			0	0
			0	0
			0	0
			0	0
			0	0
			0	0
			0	0
			0	0
			0	0
			0	0
			0	0
			0	0
			0	0
			0	0
			0	0
			0	0
			0	0
			0	0
			0	0
			0	0
			0	0
			0	0
			0	0
			0	0
			0	0
			0	0
			0	0
			0	0
			0	0
			0	0
			0	0
			0	0
			0	0
			0	0
			0	0
			0	0
			0	0
			0	0
			0	0
			0	0
			0	0
			0	0
			0	0
			0	0
			0	0
			0	0
			0	0
			0	0
			0	0
			0	0
			0	0
			0	0
			0	0
			0	0
			0	0
			0	0
			0	0
			0	0
			0	0
			0	0
			0	0
			0	0
			0	0
			0	0
			0	0
			0	0
			0	0
			0	0
			0	0
			0	0
			0	0
			0	0
			0	0
			0	0
			0	0
			0	0
			0	0
			0	0
			0	0
			0	0
			0	0
			0	0
			0	0
			0	0
			0	0
			0	0
			0	0
			0	0
			0	0
			0	0
			0	0
			0	0
			0	0
			0	0
			0	0
			0	0
			0	0
			0	0
			0	0
			0	0
			0	0
			0	0
			0	0
			0	0
			0	0
			0	0
			0	0
			0	0
			0	0
			0	0
			0	0
			0	0
			0	0
			0	0
			0	0
			0	0
			0	0
			0	0
			0	0
			0	0
			0	0
			0	0
			0	0
			0	0
			0	0
			0	0
			0	0
			0	0
			0	0
			0	0
			0	0
			0	0
			0	0
			0	0
			0	0
			0	0
			0	0
			0	0
			0	0
			0	0
			0	0
			0	0
			0	0
			0	0
			0	0
			0	0
			0	0
			0	0
			0	0
			0	0
			0	0
			0	0
			0	0
			0	0
			0	0
			0	0
			0	0
			0	0
			0	0
			0	0
			0
			0
			0
			0
			0
			0
			0
			0
			0
			0
			0
			0
			0
			0
			0
			0
			0
			0
			0
			0
			0
			0
			0
			0
			0
			0
			0
			0
			0
			0
			0
			0
			0
			0
			0
			0
			0
			0
			0
			0
			0
			0
			0
			0
			0
			0
			0
			0
			0
			0
			0
			0
			0
			0
			0
			0
			0
			0
			0
			0
			0
			0
			0
			0
			0
			0
			0
			0
			0
			0
			0
			0
			0
			0
			0
			0
			0
			0
			0
			0
			0
			0
			0
			0
			0
			0
			0
			0
			0
			0
			0
			0
			0
			0
			0
			0
			0
			0
			0
			0
			0
			0
			0
			0
			0
			0
			0
			0
			0
			0
			0
			0
			0
			0
			0
			0
			0
			0
			0
			0
			0
			0
			0
			0
			0

## Sheet: b
Liver
Wildype	Ercc1-/-
0	0
0	0
0	0
0	0.028074
Kidney
Wildype	Ercc1-/-
0	0.0336
0	0.188797
0	0.088
0.06642	0.221434
Bm
Wildype	Ercc1-/-
0.0586667	0.52
0.0386667	0.58
0.094	0.140667

## Sheet: c
Liver
	Wildtype						Ercc1-/-
Cdkn1a	42.7518	182.105	107.755	41.4214	180.32	45.6455	128.5	541.24	192.72	236.73
BTG2	110.27	77.61	112.12	103.82	96.18		362.23	1476.27	1981.56	676.2	580.2
MDM2	133.91	94.25	71.84	112.82	87.18		179.67	324.29	320.93	227.36	125.61
GDF15	71.69	146.18	82.13	145.85	54.15		154.32	203.79	102.88	300.18	392
BAx	80.64	134.39	84.97	64.61	135.39		297.4	298.51	158.41	127.93	115.9
Kidney
	Wildtype						Ercc1-/-																			297.4
Cdkn1a	124.75	67.33	107.92	47.26	152.74		4838.24	4587.68	12096.7	1870.77	1531.14															298.51
BTG2	174.44	63.09	62.47	104.47	95.53		1563.86	839.05	4910.53	2504.62	827.53															158.41
MDM2	102.92	95.05	102.03	111.72	88.28		549.31	269.3	980.31	952.01	547.79
GDF15	94.35	68.99	136.66	101.21	98.79		322.64	610.03	1182.38	2966.69	1349.32															127.93
BAx	75.22	101.06	123.72	112.17	87.83		277.58	213.61	414.86	176.62	198.21															115.9
HSCs
	Wildtype						Ercc1-/-
Cdkn1a	170.714	41.8145	122.013	65.4579			457.753	83.5701	1502.7	224.049
BTG2	73.501	201.75	10.805	142.341	71.6035		125.836	1083.08	592.24	207.142	317.884
MDM2	169.247	70.2904	80.2311	80.2311			376.942	100.201	583.488	411.345	96.3575	730.584
GDF15	314.11	26.55	27.55	31.79	100		42958.3	18587.1	164.4
BAx	72.0108	73.6569	72.8339	78.8082	72.8339	229.856	254.802	671.965	705.396	273.746	210.818	643.924	217.591	171.269
