# Supplementary material for: p53 regulates diverse tissue-specific outcomes to endogenous DNA damage in mice
Source: Nat Commun. 2024 Mar 21;15:2518. doi: 10.1038/s41467-024-46844-1 (PMC10957910; doi:10.1038/s41467-024-46844-1)
Supplement: Supplementary file 6 — Source Data [file 41467_2024_46844_MOESM6_ESM.zip › Source Data Supplementary Figure 3.xlsx]

## Sheet: a
Wildtype	p53-/-	Ercc1-/-	p53-/-Ercc1-/-
0	0	13	12.6667
0.333333	0	11.6667	11.3333
0	1.33333	12.3333	10.3333
0	1.33333	14.3333	12
0	0	11.6667	12.6667
0.333333	0.333333	13.6667	15
0	0	9	15
0.333333	1	4.66667	11.3333
	0.333333	4.33333	11
	0	6.66667	8.66667
		9.33333	7.33333
		13.3333
		6.66667

## Sheet: b
wildtype	p53	Ercc1-/-	Ercc1-/- trp53-/-
0	186.561	2259.09	1227.74
75.2794	155.468	705.454	4766.54
150.559	256.69	20722.7	9966.4
126.669		19558.6	14175
0		18930.9

## Sheet: c
wildtype	p53	Ercc1-/-	Ercc1-/- trp53-/-
106.214	222.714	898.671	1069.94
18.5578	129.892	875.406	1681.59
86.167	210.753	1177.71	1532.86
189.061	812.418	1821.61	2537.8
		1423.13

## Sheet: d
Wild	Trp53-/-	Ercc1-/-	Ercc1-/-Trp53-/-
0.611309	0.101885	13.6679	3.26032
0.916964	3.26032	10.0866	3.20937
0.967906	0.458482	7.58482	11.4111
1.12073

## Sheet: e
Wild	Trp53-/-	Ercc1-/-	Ercc1-/-Trp53-/-
0.00775194	0	1.82171	0.837209
0.0155039	0	2.89147	0.348837
0.01	0	1.86047	0.930233
