# Supplementary material for: p53 regulates diverse tissue-specific outcomes to endogenous DNA damage in mice
Source: Nat Commun. 2024 Mar 21;15:2518. doi: 10.1038/s41467-024-46844-1 (PMC10957910; doi:10.1038/s41467-024-46844-1)
Supplement: Supplementary file 6 — Source Data [file 41467_2024_46844_MOESM6_ESM.zip › Source Data Supplementary Figure 4.xlsx]

## Sheet: a
Wildtype	Trp53-/-	Ercc1-/-	Ercc1-/- Trp53-/-
451	521	286	318
469	426	316	303
419	450	303	341
430	443	324
460	351	285
483	426	400
	415	336
		334
		350
		390

## Sheet: c
Cerebellum
Wild	Trp53-/-	Ercc1-/-	Ercc1-/-Trp53-/-
1	0	10	9
0	1	12	8
0	0	7	7
0	0	9	5
0	0	5	7
0	0	5
Cerebral cortex
Wild	Trp53-/-	Ercc1-/-	Ercc1-/-Trp53-/-
0	0	16	10
0	0	12	12
1	0	12	9
0	0	6	0
0	0	5	4
0	0	8	2

## Sheet: d
Mac2
WT	p53-/-	Ercc1-/-	p53-/-Ercc1-/-
87.72	289.27	277.04	573.34
114	29.19	247.88	264.28
100	46.05	540.94	199.78
Oas1
WT	p53-/-	Ercc1-/-	p53-/-Ercc1-/-
100	83.73	869.13	451.67
75.94	133.93	555.43	1062.83
131.67	31.07	380.43	431.26
102.32		1017.32
Infb
WT	p53-/-	Ercc1-/-	p53-/-Ercc1-/-
100	54.73	91.24	177.77
100	2.05	96.03	7.12
0.03	147.94	0.2	1.57
Aptx
WT	p53-/-	Ercc1-/-	p53-/-Ercc1-/-
130.01	270.03	369.13	2086.48
76.92	38.38	421.64	1852.22
100	186.26	2085.17	420.29
Apoe
WT	p53-/-	Ercc1-/-	p53-/-Ercc1-/-
100	99.64	152.09	98.51
117.23	62.32	80.19	96.09
85.3	71.42	68.2	95.71
Axl
WT	p53-/-	Ercc1-/-	p53-/-Ercc1-/-
100	1.03	162.78	108.47
80.1	175.68	117.21	301.68
124.84	31.38	100.83	122.27
Ccl2
WT	p53-/-	Ercc1-/-	p53-/-Ercc1-/-
148.4	244.32	402.67	1216.96
67.39	55.66	632.23	262.96
100	23.23	1544.86	700.62
Tnf
WT	p53-/-	Ercc1-/-	p53-/-Ercc1-/-
75.94	133.93	555.43	1062.83
131.67	31.07	380.43	431.26
100	175.5	1200.66	797.68
