# Supplementary material for: p53 regulates diverse tissue-specific outcomes to endogenous DNA damage in mice
Source: Nat Commun. 2024 Mar 21;15:2518. doi: 10.1038/s41467-024-46844-1 (PMC10957910; doi:10.1038/s41467-024-46844-1)
Supplement: Supplementary file 6 — Source Data [file 41467_2024_46844_MOESM6_ESM.zip › Source Data Supplementary Figure 6.xlsx]

## Sheet: a
Wildtype	p53-/-	Ercc1-/-	Ercc1-/- p53-/-
31	44	47	357
24	181	54	169
44	23	63	35
93	41	94	120
31	15	6	45
30	45	24	58
39	27	51	90
22	61	69	12
35	42	78
30	46	37
88	53	172
50	77	102
30	12	103
		139
		274
		30
		147
		315
		262

## Sheet: b
Wildtype	p53-/-	Ercc1-/-	Ercc1-/- p53-/-
52		96
94		85
342		100
236		329
		51
65		131	110
191		87	825
85		756
36	100		248
126			87
86	195	231	370
	75	189	260
	183
	101
63	77	168	555
		178
		400
		280

## Sheet: c
Wildtype	p53-/-	Ercc1-/-	Ercc1-/- p53-/-
29	21	10	15
34	25	10	15
19	21	15	6
17	34	11	2
19	30	15
38	29	10
30	36	4
23	27
34	23

## Sheet: e
16n
Wildtype	Trp53-/-	Ercc1-/-	Ercc1-/- Trp53-/-
0.283599	2.1536	11.2042	5.49861
0.136909	2.06131	10.5608	4.79965
0.158664	1.99571	9.37006	2.32363
0.651297	0.0223818	13.7229
0.0621311	2.56559	17.4158
0.0448595
32n
Wildtype	Trp53-/-	Ercc1-/-	Ercc1-/- Trp53-/-
0	0.116126	2.48626	6.21397
0.00505509	0.170005	2.16496	4.45217
0.0104083	0.063647	1.14535	2.8971
0.0206244	0.462647	1.82184
0		6.17374
0		0.00312176
64n
Wildtype	Trp53-/-	Ercc1-/-	Ercc1-/- Trp53-/-
0.00508378	0.0158353	0.0373473	1.2492
0.0200097	0.0159379	0.0528039	0.781844
0.0104083	0.0105395	0.0381783	0.654901
0.00526465		0.461375	0.641363
		0.00935514
		0.385859
