# Supplementary material for: p53 regulates diverse tissue-specific outcomes to endogenous DNA damage in mice
Source: Nat Commun. 2024 Mar 21;15:2518. doi: 10.1038/s41467-024-46844-1 (PMC10957910; doi:10.1038/s41467-024-46844-1)
Supplement: Supplementary file 6 — Source Data [file 41467_2024_46844_MOESM6_ESM.zip › Source Data Supplementary Figure 7.xlsx]

## Sheet: b
	WIldtype						Trp53-/-						Ercc1-/-						Ercc1-/- Trp53-/-
Liver	127.743	79.3292	112.914	106.65	73.3637		107.172	73.8783	110.228				228.67	196.437	184.373	187.225	230.281	228.528	383.702	249.144	279.003	247.824	375.39
Kidney	88.5792	109.345	102.076				84.7548	110.79	85.814				91.0308	109.842	93.145	117.378	101.334		98.1622	119.166	116.04	98.0759
Bone marrow	101.643	103.555	92.0431	102.759			108.55	93.1912	98.7649	96.5336			109.536	94.3931	101.878	98.0907			107.348	112.306	104.171	107.581
Cerebral cortex	101.394	94.6753	103.931				95.5256	101.627	87.7135				103.303	122.437	112.365				85.3555	94.9654	119.331

## Sheet: c
wt	p53 -/-	ercc1-/-	ercc1-/- p53-/-
	0		1
	0		3
	0		2
	0		4
	0		6
	0		1
	0		1
	1		2
	0		0
	2		0
	1
	0		2
	0		1
	0		23
	1		1
	0		4
	0		2
	0		1
	0		1
	0		0
	3		0
	11		1
			5
	0		0
	1		12
	1		1
	0		4
	0		1
	0
	0
	4
	0		0
	2
	0
	0		1
	0		1
	0		0
	0		2
	1		2
			0
	0		0
	1		2
	0		0
	0		0
	0		0
	1		1
	1		0
	0		1
	1		1
	0		10
	0		1
	0		0
	2		8
0	0	0	16
0	0	0	1
2	0	2	0
1	1	0
0	1	0	0
2	0	2	1
1	0	0	0
0	0	0	0
0	0	0	0
0	0	2	0
3	0	4	1
0	0	0	0
1	0	2	3
0	1	0	0
0	0	0	0
2	0	0	1
1	1	3	0
1	3	0	0
1	6	0	0
1	0	0	0
1	3	0	0
0	0	3	1
0	1	0	1
0	1	0	0
2	6	0	2
0	0	0	0
0	1	2	0
0	0	0	0
1	1	1	2
2	2	0	0
2	3	0	0
0	3	0	1
1	3	0	1
0	1	2	0
0	0	0	1
2	5	1	3
3	1	1	0
0	0	1	0
1	0	5	0
1	1	1	1
1	2	0	0
0	0	5	2
0	1	0	1
1	0	0	0
1	3	0	1
1	0	2	5
1	0	2	0
0	0	0	0
0	0	0	1
0	0	1	0
1	0	1	1
0	0	1	0
2	0	1	0
0	0	1	1
0	0	1	0
0	0	3	1
0	0	3	0
0	0		0
0	0	0	0
0	0	3	0
0	1		0
0	0	1	0
0	0	9	0
0	0	0	1
0	0	0	0
0	0	4	0
0	1	2	0
0	0	0	0
0	1	0	0
0	0	0	0
0	1	0	0
0	0	0	0
0	0	0
0	0	0
0		0	0
0	0	0	5
0	0	1	1
0	0	0	0
0	0	0	0
0	0	0	0
0	0	0	0
0	0	0	0
0	0	2	0
0	0	0	0
0	0	0
0	0	0	0
0	0	3	0
0	0	1	0
0	0	1	2
0	0	4	0
0	0	13	2
0	0	1	1
0	2	1	0
0	0	2	0
0	0	0	0
0	0	0	0
0	1	0	2
0	0	0	1
0	0	0	0
0	0	0	0
0	0	0	0
0	0	0	0
0	0	0	0
0	0	1	0
0	1	0	1
0	0	1	1
0	0	0	1
0	0	3	0
2	0	2	0
0	1	0	0
0	0	0	0
0	0	1	0
0	1	0	0
0	0	1	1
0	0	1	0
0	0	0	0
0	0	0	2
1	1	0	0
0	1	1	1
0	0	0	0
1	0	0	1
1	0	0	0
0	0	0	8
0	0	0	1
1	0	0	1
0	0	0	2
0	0	0
0	0	0	1
1	0	1	1
0	0	5	0
0	0	0	0
0	0	5	0
0	0	2	1
0	0	1	1
2	0	0	4
0	0	0	0
1	0	0	0
0	1	1
0	1	0	0
0	0	1	0
0	0	0
0	0	0	0
0	0	0	0
1	0	0	1
0	1	0	1
0	1	0	0
0	0	0	1
0	0	1	0
0	0	0	0
0	0	0	0
0	0	1	0
0	0	0	0
0	0	0	0
1	0	0	1
0	0	1	0
0	0	1	0
0	0	0	0
0	0	0	0
1	0	1	1
0	0	0	0
0	0	1	0
0	0	0	0
0	0	2	0
0	0	0	0
0	0	1	0
0	0	0	0
0	0	0	0
0	0	0	1
0	0	0	0
0	0	0	1
1	0	0
0	0	0	0
1	0	0	0
1	0	0	0
0	0	0	0
0	0	0	0
0	0	0	1
0	2	1
0	0	0	1
0	0	0	0
1	1	0	0
0	0	0	0
0	0	0	0
0	0	0	0
0	0	0	0
0	0	0	0
0	0	0	0
0	0	0
0	0	0	0
0	0	0	0
0	0	0	0
0	0	1	1
0	0	1	2
0	0	0	0
0	0	0	0
0	0	3
0	0	2	0
0	0	1	0
1	0	0	0
1	0	0	0
0	0	0	0
0	2	0	0
0	0	1	0
0	0	0	0
1	0	0	0
0	0	1
0	0	0	1
0	0	0	0
0	0	2	0
1	0	0	0
0	2	0	1
1	1	0	0
0	0	0	0
0	0	2	1
1	1	0	0
0	2	1	0
0	0	1	0
0	0	0	0
0	0	0
0	0	2	0
0	0	1	3
0	1		0
0	0	0
0	0	0
0	0	0	1
0	0	0	3
0	0	0	0
0	0		0
0	0	0
0	0	1	0
0	0	1	0
0	0	0	0
0	1	0	0
0	0	0	0
0	0	0	0
0	0	0	0
0	0	0	0
0	0	0	0
0	0	2	1
0	0	0	0
0	0	1	0
0	0	0	0
0	0	0	0
0	0	1	2
0	0	0	1
0	0	1	0
0	0	1	0
0	0	5	0
0	0	1	0
0	0	0	1
0	0	0	0
0	0	0	2
0		0	0
1		0	0
1		3	0
0		0	3
0		1	3
0		0
0		0	0
0		0	0
0		0	1
0		3	0
0		1	1
1		1	0
0		0	0
1		0	1
0		1	0
0		0	1
0		0	0
0		0	0
0		0	1
0		0	1
0		0	2
0		2	0
0		0
0		3
0		0	0
0		1	0
1		1	0
0		0	1
0		0	12
0		3	0
0		0	0
1		0	1
0		0	0
0		0	1
0		2	1
1		0	3
1		0	0
1		0	3
0		1	0
0		0	2
0		1	1
0		0
0		1	2
0		0
0		0	1
0		0	1
		2
1		1	2
0		2	0
0		2	0
0		2	1
0		0	1
0		0	1
0		0	0
0		2	0
0		1
0		0	0
0		0	0
1		0	1
1		1	0
0		2	0
0		1	0
0		0	1
0		1	0
2		0	1
1		0	1
0		1	0
0		0	1
0		0	0
1		1
0		1	0
0		0	0
2		0	2
0		0	0
0		2	0
2			12
0			0
0			0
0			0
1
0			0
2			1
0			1
1			0
0			1
0			1
0			1
2			1
0			2
0			1
0			0
0			1
0			0
1			2
1			1
0			2
0			3
0			4
0			2
0			0
0			2
0			4
2			0
2
0			1
0			5
0			2
1			0
0			0
1			2
0			5
0			0
2			0
0			1
0			2
0			0
0			3
0			3
1			1
0			0
0			4
0			2
0			3
0			2
0			1
0			0
1			0
0			3
0			1
0			1
0			2
0			0
1			2
1			6
0			0
0			2
0			2
0			1
0			1
1			0
0			2
0			3
0			1
0			0
0			1
0			0
1			0
0			0
0			0
0			2
0			0
0			0
0			0
1			5
0			3
1			1
1			4
0			0
0			1
1			1
0			5
0			4
0			2
0			1
2			3
0			2
1			0
0			1
0			4
0			0
1			3
			2
1			1
1			0
0			2
0			1
0			0
0			1
0			0
0			1
0			0
0			0
1			1
0			0
0			1
0			1
0			0
1			2
0			0
2			4
0			0
1			0
1			0
0			0
1			0
0			0
0			0
1			1
0			0
0			0
0			0
0			1
0			0
0			0
0			0
0			1
0			0
1			0
0
0			0
0			0
0			0
0			0
0			1
1			0
0			0
0			0
0			0
0			1
0			1
0			0
0			0
0
0
0			0
0			3
0			0
0			0
1			0
1			0
1			0
0			1
0			0
0			0
0			0
0			1
0			2
1			1
1			1
0			1
1			0
0			4
0			1
0			0
1			1
0			0
0			1
0			2
0			17
0			0
1			0
0			0
1			0
0			3
0			0
0			1
0			3
0			26
0			0
2			0
1			0
1
0			1
0			0
1			0
0			0
1			0
0			0
0
0			0
0			3
0			0
0			0
0			0
1			0
2			1
0			0
0			0
0			0
0
0			1
2			0
0
1			0
0
0			0
1			0
0			0
0			0
0			0
1			0
0			0
5			0
1			0
0			0
0			0
0			1
0			2
1			0
1			4
0			4
0
0			0
0			1
0
1			1
1			0
0			0
1			0
1
1			0
0			0
1			0
1			0
0			0
0			3
0			0
1			1
0			0
3			0
0			1
0			0
0			3
0			0
0			0
0			0
0			0
0			1
0			1
0			0
1			1
0			0
2			0
0			1
0			2
0			0
0			0
0			0
0			0
0			0
0			0
0			0
0			0
0			0
0			0
0			0
0			0
0			0
1			0
0			1
0			0
2			1
2			5
0			1
0			0
0			1
1			3
0			0
0
			1
			0
			2
			0
			0
			0
			0
			2
			0
			1
			0
			0
			0
			0
			1
			1
			1
			0
			1
			0
			0
			0
			0
			0
			0
			0
			0
			0
			0
			0
			1
			0
			0
			1
			0
			0
			0
			0
			0
			1
			1
			0
			1
			0
			0
			0
			0
			0
			0
			0
			2
			2
			0
			0
			0
			0
			0
			0
			0
			0
			2
			1
			0
			1
			0
			1
			0
			0
			0
			0
			1
			0
			1
			0
			0
			1
			2
			0
			2
			2
			7
			1
			0
			0
			0
			0
			0
			1
			0
			2
			0
			3
			0
			0
			0
			0
			0
			0
			0
			0
			2
			0
			0
			0
			0
			0
			0
