# Supplementary material for: p53 regulates diverse tissue-specific outcomes to endogenous DNA damage in mice
Source: Nat Commun. 2024 Mar 21;15:2518. doi: 10.1038/s41467-024-46844-1 (PMC10957910; doi:10.1038/s41467-024-46844-1)
Supplement: Supplementary file 6 — Source Data [file 41467_2024_46844_MOESM6_ESM.zip › Source Data Supplementary Figure 8.xlsx]

## Sheet: d
Wild	Trp53-/-	Ercc1-/-	Ercc1-/-Trp53-/-
0.789198	0.78595	45.819	32.1493
0.240688	1.46163	34.646	30.8892
1.22259	12.3444	56.6592	18.4779
2.75355		68.1382	9.87554
